# Supplementary material for: Cell-Free DNA Versus Circulating Tumor Cells: A Pilot Study of Alpha-Fetoprotein Analysis for Diagnosis and Treatment Monitoring in Hepatocellular Carcinoma
Source: Biosensors (Basel). 2025 Sep 4;15(9):579. doi: 10.3390/bios15090579 (PMC12467720; doi:10.3390/bios15090579)
Supplement: Supplementary file 1 [file biosensors-15-00579-s001.zip]

Archive with 1 entries (1 files):
- biosensors-3784167-supplementary.pdf
